# Supplementary material for: Synthesis of SDS-Modified Pt/Ti3C2Tx Nanocomposite Catalysts and Electrochemical Performance for Ethanol Oxidation
Source: Nanomaterials (Basel). 2021 Nov 23;11(12):3174. doi: 10.3390/nano11123174 (PMC8703315; doi:10.3390/nano11123174)
Supplement: Supplementary file 1 [file nanomaterials-11-03174-s001.zip]

Archive with 1 entries (1 files):
- nanomaterials-1451094-supplementary.pdf
